# Supplementary material for: A Zinc Finger Protein-Based Prognostic Model in Lung Adenocarcinoma Identifies FGD3 as a Marker Associated with Lorlatinib Resistance
Source: Cancers (Basel). 2026 May 14;18(10):1591. doi: 10.3390/cancers18101591 (PMC13205127; doi:10.3390/cancers18101591)
Supplement: Supplementary file 1 [file cancers-18-01591-s001.zip]

Archive with 10 entries (10 files):
- FigureS1.tif
- FigureS2.tif
- FigureS3.tif
- FigureS4.tif
- FigureS5.tif
- Supplementary Captions.pdf
- Supplementary Original Blot Figure.pdf
- Table S1-ZNFs.xlsx
- TableS2-OE-FGD3.xls
- TableS3-siFGD3.xls
