# Supplementary material for: A Zinc Finger Protein-Based Prognostic Model in Lung Adenocarcinoma Identifies FGD3 as a Marker Associated with Lorlatinib Resistance
Source: Cancers (Basel). 2026 May 14;18(10):1591. doi: 10.3390/cancers18101591 (PMC13205127; doi:10.3390/cancers18101591)
Supplement: Supplementary file 1 [file cancers-18-01591-s001.zip › TableS2-OE-FGD3.xls]

## Sheet: Sheet1
FGD3 gene sequence (NM_033086.2) used for plasmid construction
FGD3[Human]:NM_033086.2 [CDS:2178bp] [Protein:725aa] [5'UTR:528bp] [3'UTR:664bp] [Full:3370bp]
>NM_033086.2|FGD3[Human]|CDS 2178bp
atggagtcaggcagggggtcctcaacccctccaggacccattgctgccctagggatgccagacactgggcctggcagttcctccctagggaagcttcaggcgctccctgttgggcccagagcccactgtggggaccctgtcagcctggctgcagcaggggacggctctccagacataggccccacgggagagctgagtggtagcttaaagatccccaaccgggacagcgggatcgacagtccctcctccagtgtggctggagagaactttccctgcgaggagggcttggaggctggcccaagccccactgtactgggggcgcacgcagagatggccctggacagccaggtcccgaaggtcaccccccaggaggaggcggacagcgacgtgggtgaggaa…
