# Supplementary material for: A Zinc Finger Protein-Based Prognostic Model in Lung Adenocarcinoma Identifies FGD3 as a Marker Associated with Lorlatinib Resistance
Source: Cancers (Basel). 2026 May 14;18(10):1591. doi: 10.3390/cancers18101591 (PMC13205127; doi:10.3390/cancers18101591)
Supplement: Supplementary file 1 [file cancers-18-01591-s001.zip › TableS3-siFGD3.xls]

## Sheet: Sheet1
Supplementary Table S3. siRNA sequences used for FGD3 knockdown.
siRNA ID	Target	Sequence (5' → 3')
siFGD3-159(siRNA#1)	NM_033086.2	Sense: GGACGGCUCUCCAGACAUATT
		Antisense: UAUGUCUGGAGAGCCGUCCTT
siFGD3-1410(siRNA#2)	NM_033086.2	Sense: GCACAAACAGAACAGCGAATT
		Antisense: UUCGCUGUUCUGUUUGUGCTT
siFGD3-732(siRNA#3)	NM_033086.2	Sense: GAAGAUGUACGGCGAGUAUTT
		Antisense: AUACUCGCCGUACAUCUUCTT
siControl	—	Proprietary sequence (non‑targeting negative control)
Note: siFGD3-732 (siRNA#3) was used for H3122 cells, and siFGD3-159 (siRNA#2) was used for H2228 cells. siFGD3-1410 (siRNA#1) was tested but not selected for further experiments.
